# Supplementary material for: A Glycolipid Adjuvant, 7DW8-5, Enhances the Protective Immune Response to the Current Split Influenza Vaccine in Mice
Source: Front Microbiol. 2019 Sep 18;10:2157. doi: 10.3389/fmicb.2019.02157 (PMC6759631; doi:10.3389/fmicb.2019.02157)
Supplement: Supplementary file 1 [file Table_1.XLS]

## Sheet: sheet1
Supplementary Table S1. Body weight changes of individual immunized mice after lethal challenge (a)
Immunogen	Animal ID	Percentage of relative body weight [body weight (g)]
		Days post-challenge
		0	1	2	3	4	5	6	7	8	9	10	11	12	13	14
PBS	1	100 (19.52)	98.77 (19.28)	90.37 (17.64)	82.63 (16.13)	76.79 (14.99)	- (b)	-	-	-	-	-	-	-	-	-
	2	100 (21.95)	98.36 (21.59)	91.71 (20.13)	80.41 (17.65)	75.31 (16.53)	-	-	-	-	-	-	-	-	-	-
	3	100 (21.96)	100.41 (22.05)	92.76 (20.37)	81.88 (17.98)	77 (16.91)	-	-	-	-	-	-	-	-	-	-
	4	100 (24.92)	102.01 (25.42)	93.54 (23.31)	87.72 (21.86)	83.99 (20.93)	79.61 (19.84)	77.77 (19.38)	-	-	-	-	-	-	-	-
1 μg of 7DW8-5	5	100 (22.84)	101.27 (23.13)	88.35 (20.18)	81.3 (18.57)	75.66 (17.28)	-	-	-	-	-	-	-	-	-	-
	6	100 (23.76)	96.93 (23.03)	85.1 (20.22)	75.93 (18.04)	-	-	-	-	-	-	-	-	-	-	-
	7	100 (20.12)	99.95 (20.11)	89.36 (17.98)	79.82 (16.06)	-	-	-	-	-	-	-	-	-	-	-
	8	100 (22)	99.27 (21.84)	86.41 (19.01)	80.32 (17.67)	77.27 (17)	-	-	-	-	-	-	-	-	-	-
10 μg of 7DW8-5	9	100 (21.89)	100.32 (21.96)	89.77 (19.65)	83.55 (18.29)	78.21 (17.12)	-	-	-	-	-	-	-	-	-	-
	10	100 (22.19)	101.26 (22.47)	91.66 (20.34)	83.15 (18.45)	77.24 (17.14)	-	-	-	-	-	-	-	-	-	-
	11	100 (22.17)	102.35 (22.69)	89.58 (19.86)	81.46 (18.06)	78.94 (17.5)	75.01 (16.63)	-	-	-	-	-	-	-	-	-
	12	100 (23.32)	101.97 (23.78)	93.27 (21.75)	84.26 (19.65)	80.75 (18.83)	76.07 (17.74)	-	-	-	-	-	-	-	-	-
Vaccine alone	13	100 (21.23)	103.01 (21.87)	89.64 (19.03)	82.05 (17.42)	78.43 (16.65)	77.01 (16.35)	-	-	-	-	-	-	-	-	-
	14	100 (22.87)	100.17 (22.91)	92.61 (21.18)	86.58 (19.8)	82.47 (18.86)	76.91 (17.59)	-	-	-	-	-	-	-	-	-
	15	100 (20.61)	98.98 (20.4)	88.11 (18.16)	78.89 (16.26)	-	-	-	-	-	-	-	-	-	-	-
	16	100 (22.06)	100.68 (22.21)	89.66 (19.78)	81.73 (18.03)	77.83 (17.17)	-	-	-	-	-	-	-	-	-	-
Vaccine + 1 μg of 7DW8-5	17	100 (20.32)	99.26 (20.17)	87.4 (17.76)	81.45 (16.55)	79.04 (16.06)	77.12 (15.67)	75.64 (15.37)	79.58 (16.17)	87.55 (17.79)	88.48 (17.98)	90.55 (18.4)	92.77 (18.85)	95.72 (19.45)	96.6 (19.63)	97.34 (19.78)
	18	100 (21.59)	98.98 (21.37)	88.19 (19.04)	84.85 (18.32)	81.19 (17.53)	81.29 (17.55)	82.31 (17.77)	85.13 (18.38)	91.89 (19.84)	93.19 (20.12)	96.62 (20.86)	99.31 (21.44)	96.34 (20.8)	96.39 (20.81)	99.54 (21.49)
	19	100 (20.83)	102.4 (21.33)	90.78 (18.91)	86.03 (17.92)	82.62 (17.21)	80.94 (16.86)	83.68 (17.43)	89.05 (18.55)	93.61 (19.5)	93.95 (19.57)	97.12 (20.23)	96.83 (20.17)	98.99 (20.62)	96.59 (20.12)	97.89 (20.39)
	20	100 (19.36)	101.45 (19.64)	90.75 (17.57)	85.8 (16.61)	81.15 (15.71)	77.94 (15.09)	-	-	-	-	-	-	-	-	-
Vaccine + 10 μg of 7DW8-5	21	100 (22.81)	101.27 (23.1)	90.4 (20.62)	82.38 (18.79)	78.91 (18)	77.38 (17.65)	77.16 (17.6)	80.75 (18.42)	87.59 (19.98)	92.11 (21.01)	91.89 (20.96)	93.07 (21.23)	94.52 (21.56)	100.61 (22.95)	98.42 (22.45)
	22	100 (22.33)	97.9 (21.86)	89.79 (20.05)	82.8 (18.49)	78.1 (17.44)	76.35 (17.05)	77.21 (17.24)	79.04 (17.65)	84.82 (18.94)	85.94 (19.19)	86.65 (19.35)	87.51 (19.54)	89.61 (20.01)	90.19 (20.14)	92.07 (20.56)
	23	100 (20.11)	100.2 (20.15)	89.01 (17.9)	83.24 (16.74)	81.45 (16.38)	80.95 (16.28)	81.8 (16.45)	85.38 (17.17)	90.65 (18.23)	93.29 (18.76)	93.78 (18.86)	96.67 (19.44)	96.92 (19.49)	98.11 (19.73)	98.11 (19.73)
	24	100 (19.96)	103.01 (20.56)	93.69 (18.7)	82.21 (16.41)	79.26 (15.82)	77.05 (15.38)	75.55 (15.08)	75.8 (15.13)	81.76 (16.32)	86.37 (17.24)	88.63 (17.69)	93.49 (18.66)	95.09 (18.98)	94.59 (18.88)	96.04 (19.17)
Vaccine + alum	25	100 (19.34)	103.67 (20.05)	93.85 (18.15)	84.13 (16.27)	79.42 (15.36)	76.32 (14.76)	76.94 (14.88)	80.35 (15.54)	82.78 (16.01)	84.85 (16.41)	89.4 (17.29)	93.17 (18.02)	96.54 (18.67)	96.38 (18.64)	97.05 (18.77)
	26	100 (22.73)	96.88 (22.02)	86.27 (19.61)	79.98 (18.18)	76.07 (17.29)	-	-	-	-	-	-	-	-	-	-
	27	100 (23.79)	99.45 (23.66)	88.1 (20.96)	81.59 (19.41)	77.81 (18.51)	76 (18.08)	76.75 (18.26)	78.14 (18.59)	79.23 (18.85)	82.3 (19.58)	83.86 (19.95)	85.96 (20.45)	87.47 (20.81)	89.7 (21.34)	91.34 (21.73)
	28	100 (20.63)	101.41 (20.92)	90.01 (18.57)	82.06 (16.93)	76.3 (15.74)	-	-	-	-	-	-	-	-	-	-
(a) Six-week-old BALB/c mice were intramuscularly immunized with the indicated immunogens (100 μl) twice with a two-week interval between immunizations. Four mice were used per group. The serum samples were collected two weeks after the second immunization to measure the virus-specific antibody titers. One week after the blood collection, the mice were challenged with 10 MLD50 of the mouse-adapte…
